# Supplementary material for: EPAC1 inhibition protects the heart from doxorubicin-induced toxicity
Source: eLife. 2023 Aug 8;12:e83831. doi: 10.7554/eLife.83831 (PMC10484526; doi:10.7554/eLife.83831)
Supplement: Figure 1—source data 3. [file elife-83831-fig1-data3.zip]

Archive with 13 entries (10 files):
- Figure 1_WB/Fig1f_WB/
- Figure 1_WB/Fig1f_WB/Actin-m3-2018-03-23_(Chemi)_raw.tif
- Figure 1_WB/Fig1f_WB/Actin-m3-2018-03-23_(Membrane)_raw.tif
- Figure 1_WB/Fig1f_WB/Caspase9-m3-2018-03-23_(Chemi)_raw.tif
- Figure 1_WB/Fig1f_WB/Caspase9-m3-2018-03-23_(Membrane)_raw.tif
- Figure 1_WB/Fig1g_WB/
- Figure 1_WB/Fig1g_WB/actin_Fig1g.tif
- Figure 1_WB/Fig1g_WB/Caspase 3_Fig1g.tif
- Figure 1_WB/Fig1j_WB/
- Figure 1_WB/Fig1j_WB/actin_Fig1j(Membrane).tif
- Figure 1_WB/Fig1j_WB/actin_Fig1j.tif
- Figure 1_WB/Fig1j_WB/pH2AX_Fig1j(Membrane).tif
- Figure 1_WB/Fig1j_WB/pH2AX_Fig1j.tif
