# Supplementary material for: EPAC1 inhibition protects the heart from doxorubicin-induced toxicity
Source: eLife. 2023 Aug 8;12:e83831. doi: 10.7554/eLife.83831 (PMC10484526; doi:10.7554/eLife.83831)
Supplement: Figure 2—source data 3. [file elife-83831-fig2-data3.zip]

Archive with 7 entries (5 files):
- Figure 2_WB/Fig2a_WB/
- Figure 2_WB/Fig2a_WB/Actin_Fig2a.jpg
- Figure 2_WB/Fig2a_WB/EPAC1_Fig2a.jpg
- Figure 2_WB/Fig2b_WB/
- Figure 2_WB/Fig2b_WB/Actin_Fig2b.tif
- Figure 2_WB/Fig2b_WB/Rap1_Fig2b.tif
- Figure 2_WB/Fig2b_WB/Rap1-GTP_Fig2b.tif
