# Supplementary material for: EPAC1 inhibition protects the heart from doxorubicin-induced toxicity
Source: eLife. 2023 Aug 8;12:e83831. doi: 10.7554/eLife.83831 (PMC10484526; doi:10.7554/eLife.83831)
Supplement: Figure 3—source data 3. [file elife-83831-fig3-data3.zip]

Archive with 16 entries (12 files):
- Figure 3_WB/Fig3a_WB/
- Figure 3_WB/Fig3a_WB/Actin_Fig3a(Membrane).tif
- Figure 3_WB/Fig3a_WB/Actin_Fig3a.tif
- Figure 3_WB/Fig3a_WB/pH2AX_Fig3a(Membrane).tif
- Figure 3_WB/Fig3a_WB/pH2AX_Fig3a.tif
- Figure 3_WB/Fig3b_WB/
- Figure 3_WB/Fig3b_WB/Actin_Fig3b_down.tif
- Figure 3_WB/Fig3b_WB/Actin_Fig3b_up.tif
- Figure 3_WB/Fig3b_WB/EPAC1_Fig3b_down.tif
- Figure 3_WB/Fig3b_WB/EPAC1_Fig3b_up.tif
- Figure 3_WB/Fig3c_WB/
- Figure 3_WB/Fig3c_WB/Actin_Fig3c.tif
- Figure 3_WB/Fig3c_WB/pH2AX_Fig3c.tif
- Figure 3_WB/Fig3d_WB/
- Figure 3_WB/Fig3d_WB/Actin_Fig3d.tif
- Figure 3_WB/Fig3d_WB/TopII_Fig3d.tif
