# Supplementary material for: EPAC1 inhibition protects the heart from doxorubicin-induced toxicity
Source: eLife. 2023 Aug 8;12:e83831. doi: 10.7554/eLife.83831 (PMC10484526; doi:10.7554/eLife.83831)
Supplement: Figure 4—source data 1. [file elife-83831-fig4-data1.zip]

Archive with 1 entries (1 files):
- Data_Fig4/Data_Fig4.xlsx
