# Supplementary material for: EPAC1 inhibition protects the heart from doxorubicin-induced toxicity
Source: eLife. 2023 Aug 8;12:e83831. doi: 10.7554/eLife.83831 (PMC10484526; doi:10.7554/eLife.83831)
Supplement: Figure 4—source data 3. [file elife-83831-fig4-data3.zip]

Archive with 12 entries (10 files):
- Figure 4_WB/Fig4e_WB/
- Figure 4_WB/Fig4e_WB/Actin_Fig4e(Membrane).tif
- Figure 4_WB/Fig4e_WB/Actin_Fig4e.tif
- Figure 4_WB/Fig4e_WB/Caspase9_Fig4e(Membrane).tif
- Figure 4_WB/Fig4e_WB/Caspase9_Fig4e.tif
- Figure 4_WB/Fig4f_WB/
- Figure 4_WB/Fig4f_WB/Actin_Fig4f.tif
- Figure 4_WB/Fig4f_WB/Actine_Fig4f(Membrane).tif
- Figure 4_WB/Fig4f_WB/Caspase3_Fig4f(Membrane).tif
- Figure 4_WB/Fig4f_WB/Caspase3_Fig4f.tif
- Figure 4_WB/Fig4f_WB/Cleaved-Caspase3_Fig4f(Membrane).tif
- Figure 4_WB/Fig4f_WB/Cleaved-Caspase3_Fig4f.tif
