# Supplementary material for: EPAC1 inhibition protects the heart from doxorubicin-induced toxicity
Source: eLife. 2023 Aug 8;12:e83831. doi: 10.7554/eLife.83831 (PMC10484526; doi:10.7554/eLife.83831)
Supplement: Figure 5—source data 3. [file elife-83831-fig5-data3.zip]

Archive with 13 entries (11 files):
- Figure 5_WB/Fig5d_WB/
- Figure 5_WB/Fig5d_WB/Actin_15weeks_Fig5d.tif
- Figure 5_WB/Fig5d_WB/Fig5d_15w_Actin(Chemi).jpg
- Figure 5_WB/Fig5d_WB/Fig5d_15w_Actin(Membrane).jpg
- Figure 5_WB/Fig5d_WB/Fig5d_15w_EPAC1.jpg
- Figure 5_WB/Fig5d_WB/Fig5d_15w_GAPDH.jpg
- Figure 5_WB/Fig5d_WB/Fig5d_2w_Actin.jpg
- Figure 5_WB/Fig5d_WB/Fig5d_2w_EPAC1.jpg
- Figure 5_WB/Fig5d_WB/Fig5d_6w_Actin.jpg
- Figure 5_WB/Fig5d_WB/Fig5d_6w_EPAC1.jpg
- Figure 5_WB/Fig5e_WB/
- Figure 5_WB/Fig5e_WB/Fig5e_Actin.jpg
- Figure 5_WB/Fig5e_WB/Fig5e_Epac1.jpg
