# Supplementary material for: EPAC1 inhibition protects the heart from doxorubicin-induced toxicity
Source: eLife. 2023 Aug 8;12:e83831. doi: 10.7554/eLife.83831 (PMC10484526; doi:10.7554/eLife.83831)
Supplement: Figure 6—source data 3. [file elife-83831-fig6-data3.zip]

Archive with 6 entries (5 files):
- Figure 6_WB/Fig6d_WB/
- Figure 6_WB/Fig6d_WB/Fig6d_KO_Calsequestrin.jpg
- Figure 6_WB/Fig6d_WB/Fig6d_KO_Serca2a.jpg
- Figure 6_WB/Fig6d_WB/Fig6d_KO_Serca2a_mbne.jpg
- Figure 6_WB/Fig6d_WB/Fig6d_WT_Calsequestrin.jpg
- Figure 6_WB/Fig6d_WB/Fig6d_WT_Serca2.jpg
