# Supplementary material for: EPAC1 inhibition protects the heart from doxorubicin-induced toxicity
Source: eLife. 2023 Aug 8;12:e83831. doi: 10.7554/eLife.83831 (PMC10484526; doi:10.7554/eLife.83831)
Supplement: Figure 7—source data 1. [file elife-83831-fig7-data1.zip › Data_Fig7/Data_Fig7.xlsx]

## Sheet: Fig7a
FDA- (%)
Ctl	5.7	6.6	7.4	8.8	10
Dox 1µM	9.9	9.7	9.1	16.3	19.3
Dox 2µM	31.4	22.8	21.2	33.7	29.1
Dox 5µM	42.1	39.7	50.4	42.6	47.3
Dox 10µM	45	39.8	50.5	54.7	47.2
Ce3F4	6.5	7.7	7	12.9	8.1
Ce3F4 + Dox 1µM	19.2	16.8	22.3	24.9	22.6
Ce3F4 + Dox 2µM	52.3	39.7	38.7	48.1	42.6
Ce3F4 + Dox 5µM	55.4	52.9	51.7	55	47.8
Ce3F4 + Dox 10µM	61	49.6	60	53.8	52.1

## Sheet: Fig7b
FDA- (%)
Ctl	4.4	3.1	1.96	2.2	4.7	2.73333	2.3	3.65	1.13
Dox 1µM	21.9	30.1	37.7	10.5	15.7	22.45	19.23	8.83	3.6
Dox 2µM	73	47.5	38	45.4	60.5	72.8	46.9	60.73	52.2
Dox 5µM	83.3	53.5	54.8	64.8	60.1	80.35	62.9	68.83	67.7
Ce3F4	10.3	17	9.2	8.9		10.7	6.9	5.2	3.4
Ce3F4 + Dox 1µM	41.4	49.8	64.7	24.5	24.8	41	24.4		21.8
Ce3F4 + Dox 2µM	77.8	67.1	61.8	57.7	71.5	76.9	60.8	55.95	62.7
Ce3F4 + Dox 5µM	84.3	68.5	54	66.5	65.4	83.7	64.2	74.65	68.05
